# Supplementary material for: Heterosis for Interactions between Insect Herbivores and 3-Line Hybrid Rice under Low and High Soil Nitrogen Conditions
Source: Insects. 2024 Jun 4;15(6):416. doi: 10.3390/insects15060416 (PMC11204250; doi:10.3390/insects15060416)
Supplement: Supplementary file 1 [file insects-15-00416-s001.zip]

Archive with 1 entries (1 files):
- insects-3025663-supplementary.pdf
